# Supplementary material for: Functional Characterization of Ao4g24: An Uncharacterized Gene Involved in Conidiation, Trap Formation, Stress Response, and Secondary Metabolism in Arthrobotrys oligospora
Source: Microorganisms. 2024 Jul 26;12(8):1532. doi: 10.3390/microorganisms12081532 (PMC11356499; doi:10.3390/microorganisms12081532)
Supplement: Supplementary file 1 [file microorganisms-12-01532-s001.zip]

Archive with 1 entries (1 files):
- microorganisms-3138051-supplementary.pdf
